# Supplementary material for: GI-16 lineage (624/I or Q1), there and back again: The history of one of the major threats for poultry farming of our era
Source: PLoS One. 2018 Dec 20;13(12):e0203513. doi: 10.1371/journal.pone.0203513 (PMC6301571; doi:10.1371/journal.pone.0203513)
Supplement: S1 Table — List of HVR12 and HVR3 used in the study. Additional metadata including collection date and country are reported. (XLSX) [file pone.0203513.s004.xlsx]

## Sheet: HVR12
ID	Acc.Number	Country	Year
GU246618.1|Infectious_bronchitis_virus|Slovenia|chicken|1998	GU246618.1	Slovenia	1998
GU246619.1|Infectious_bronchitis_virus|Slovenia|chicken|1999	GU246619.1	Slovenia	1999
GU246612.1|Infectious_bronchitis_virus|Slovenia|chicken|1996	GU246612.1	Slovenia	1996
GU246617.1|Infectious_bronchitis_virus|Slovenia|chicken|1998	GU246617.1	Slovenia	1998
AJ575415.1|Infectious_bronchitis_virus|Russia|NA|2002	AJ575415.1	Russia	2002
AJ458960.1|Infectious_bronchitis_virus|Italy|NA|1999	AJ458960.1	Italy	1999
GU246608.1|Infectious_bronchitis_virus|Slovenia|chicken|1991	GU246608.1	Slovenia	1991
JQ901492.1|Infectious_bronchitis_virus|Italy|chicken|1994	JQ901492.1	Italy	1994
AJ243261.1|Infectious_bronchitis_virus|Italy|NA|1997	AJ243261.1	Italy	1997
GU246616.1|Infectious_bronchitis_virus|Slovenia|chicken|1997	GU246616.1	Slovenia	1997
GU246614.1|Infectious_bronchitis_virus|Slovenia|chicken|1996	GU246614.1	Slovenia	1996
GU246613.1|Infectious_bronchitis_virus|Slovenia|chicken|1996	GU246613.1	Slovenia	1996
GU246615.1|Infectious_bronchitis_virus|Slovenia|chicken|1996	GU246615.1	Slovenia	1996
KJ941019.1|Infectious_bronchitis_virus|Italy|NA|1986	KJ941019.1	Italy	1986
FJ167380.1|Infectious_bronchitis_virus|Argentina|NA|2005	FJ167380.1	Argentina	2005
FJ167381.1|Infectious_bronchitis_virus|Argentina|NA|2006	FJ167381.1	Argentina	2006
EU822337.1|Infectious_bronchitis_virus|Taiwan|NA|2005	EU822337.1	Taiwan	2005
KY861930.1|Infectious_bronchitis_virus|Chile|Gallus gallus|2009	KY861930.1	Chile	2009
MF043938.1|Infectious_bronchitis_virus|Chile|Gallus gallus|2010	MF043938.1	Chile	2010
MF043934.1|Infectious_bronchitis_virus|Chile|Gallus gallus|2010	MF043934.1	Chile	2010
KM658249.1|Infectious_bronchitis_virus|Argentina|chicken|2009	KM658249.1	Argentina	2009
KM658256.1|Infectious_bronchitis_virus|Argentina|chicken|2011	KM658256.1	Argentina	2011
KM658254.1|Infectious_bronchitis_virus|Argentina|chicken|2011	KM658254.1	Argentina	2011
KM658248.1|Infectious_bronchitis_virus|Argentina|chicken|2009	KM658248.1	Argentina	2009
KM658246.1|Infectious_bronchitis_virus|Argentina|chicken|2009	KM658246.1	Argentina	2009
MF421319.1|Infectious_bronchitis_virus|Uruguay|Gallus gallus|2009	MF421319.1	Uruguay	2009
KM658245.1|Infectious_bronchitis_virus|Uruguay|chicken|2009	KM658245.1	Uruguay	2009
KM658251.1|Infectious_bronchitis_virus|Argentina|chicken|2009	KM658251.1	Argentina	2009
KM658247.1|Infectious_bronchitis_virus|Argentina|chicken|2009	KM658247.1	Argentina	2009
KM658255.1|Infectious_bronchitis_virus|Argentina|chicken|2011	KM658255.1	Argentina	2011
KM658253.1|Infectious_bronchitis_virus|Argentina|chicken|2010	KM658253.1	Argentina	2010
KM658250.1|Infectious_bronchitis_virus|Argentina|chicken|2009	KM658250.1	Argentina	2009
KM658252.1|Infectious_bronchitis_virus|Argentina|chicken|2009	KM658252.1	Argentina	2009
FJ167378.1|Infectious_bronchitis_virus|Argentina|NA|2008	FJ167378.1	Argentina	2008
FJ167379.1|Infectious_bronchitis_virus|Argentina|NA|2008	FJ167379.1	Argentina	2008
KY861931.1|Infectious_bronchitis_virus|Chile|Gallus gallus|2009	KY861931.1	Chile	2009
KY861929.1|Infectious_bronchitis_virus|Chile|Gallus gallus|2009	KY861929.1	Chile	2009
KY861928.1|Infectious_bronchitis_virus|Chile|Gallus gallus|2015	KY861928.1	Chile	2015
MF043936.1|Infectious_bronchitis_virus|Chile|Gallus gallus|2010	MF043936.1	Chile	2010
MF043937.1|Infectious_bronchitis_virus|Chile|Gallus gallus|2010	MF043937.1	Chile	2010
MF043933.1|Infectious_bronchitis_virus|Chile|Gallus gallus|2010	MF043933.1	Chile	2010
KT159229.1|Infectious_bronchitis_virus|Peru|chicken|2014	KT159229.1	Peru	2014
FJ167377.1|Infectious_bronchitis_virus|Argentina|NA|2006	FJ167377.1	Argentina	2006
FJ167388.1|Infectious_bronchitis_virus|Argentina|NA|2006	FJ167388.1	Argentina	2006
MF043935.1|Infectious_bronchitis_virus|Chile|Gallus gallus|2010	MF043935.1	Chile	2010
MF043932.1|Infectious_bronchitis_virus|Chile|Gallus gallus|2010	MF043932.1	Chile	2010
HM363027.1|Infectious_bronchitis_virus|China|chicken|2010	HM363027.1	China	2010
KU364607.1|Infectious_bronchitis_virus|China|chicken|2014	KU364607.1	China	2014
KU934149.1|Infectious_bronchitis_virus|Italy|NA|1983	KU934149.1	Italy	1983
KP780179.1|Infectious_bronchitis_virus|Italy|chicken|2013	KP780179.1	Italy	2013
KC577410.1|Infectious_bronchitis_virus|China|chicken|2009	KC577410.1	China	2009
HM113491.1|Infectious_bronchitis_virus|China|chicken|2009	HM113491.1	China	2009
GU938413.1|Infectious_bronchitis_virus|China|chicken|2009	GU938413.1	China	2009
GQ258325.1|Infectious_bronchitis_virus|China|chicken|2008	GQ258325.1	China	2008
EF621388.1|Infectious_bronchitis_virus|South Korea|NA|2005	EF621388.1	South Korea	2005
AF286303.1|Infectious_bronchitis_virus|China|NA|N1997	AF286303.1	China	1997
AF227438.1|Infectious_bronchitis_virus|China|NA|1997	AF227438.1	China	1997
KC577405.1|Infectious_bronchitis_virus|China|chicken|2008	KC577405.1	China	2008
JQ739262.1|Infectious_bronchitis_virus|China|chicken|2011	JQ739262.1	China	2011
AF286302.1|Infectious_bronchitis_virus|China|NA|1997	AF286302.1	China	1997
KU238177.1|Infectious_bronchitis_virus|Egypt|NA|2010	KU238177.1	Egypt	2010
AY604559.1|Infectious_bronchitis_virus|Colombia|NA|2003	AY604559.1	Colombia	2003
AY604560.1|Infectious_bronchitis_virus|Colombia|NA|2003	AY604560.1	Colombia	2003
KC577372.1|Infectious_bronchitis_virus|China|chicken|2001	KC577372.1	China	2001
DQ068701.1|Infectious_bronchitis_virus|China|chicken|1997	DQ068701.1	China	1997
DQ167132.1|Infectious_bronchitis_virus|China|NA|1998	DQ167132.1	China	1998
JX195178.1|Infectious_bronchitis_virus|China|chicken|2001	JX195178.1	China	2001
JX195177.1|Infectious_bronchitis_virus|China|chicken|1997	JX195177.1	China	1997
EF030996.1|Infectious_bronchitis_virus|China|NA|1997	EF030996.1	China	1997
EF030995|China|1997|GI-16	EF030995	China	1997
AY604558.1|Infectious_bronchitis_virus|Colombia|NA|2003	AY604558.1	Colombia	2003
JQ290229.1|Infectious_bronchitis_virus|Italy|chicken|2011	JQ290229.1	Italy	2011
DQ167130.1|Infectious_bronchitis_virus|China|NA|2001	DQ167130.1	China	2001
KC577370.1|Infectious_bronchitis_virus|China|chicken|2001	KC577370.1	China	2001
EU822340.1|Infectious_bronchitis_virus|Taiwan|NA|2002	EU822340.1	Taiwan	2002
AY606323|Taiwan|2002|GI-16	AY606323	Taiwan	2002

## Sheet: HVR3
ID	Acc.Number	Country	Year
151012|Infectious_bronchitis_virus|Italy|chicken|1963	151012	Italy	1963
151012-2|Infectious_bronchitis_virus|Italy|chicken|1965	151012-2	Italy	1965
151012|Infectious_bronchitis_virus|Italy|chicken|1965	151012	Italy	1965
1731|Infectious_bronchitis_virus|Italy|chicken|1965	1731	Italy	1965
152355-2|Infectious_bronchitis_virus|Italy|chicken|1966	152355-2	Italy	1966
151012-4|Infectious_bronchitis_virus|Italy|chicken|1966	151012-4	Italy	1966
151012|Infectious_bronchitis_virus|Italy|chicken|1966	151012	Italy	1966
151012-3|Infectious_bronchitis_virus|Italy|chicken|1966	151012-3	Italy	1966
152355-4|Infectious_bronchitis_virus|Italy|chicken|1967	152355-4	Italy	1967
152355|Infectious_bronchitis_virus|Italy|chicken|1967	152355	Italy	1967
152355-8|Infectious_bronchitis_virus|Italy|chicken|1967	152355-8	Italy	1967
152355-4|Infectious_bronchitis_virus|Italy|chicken|1969	152355-4	Italy	1969
152355-5|Infectious_bronchitis_virus|Italy|chicken|1969	152355-5	Italy	1969
152355-3|Infectious_bronchitis_virus|Italy|chicken|1969	152355-3	Italy	1969
152355|Infectious_bronchitis_virus|Italy|chicken|1969	152355	Italy	1969
152355-2|Infectious_bronchitis_virus|Italy|chicken|1969	152355-2	Italy	1969
104759-2|Infectious_bronchitis_virus|Italy|chicken|1970	104759-2	Italy	1970
104759|Infectious_bronchitis_virus|Italy|chicken|1970	104759	Italy	1970
104759|Infectious_bronchitis_virus|Italy|chicken|1971	104759	Italy	1971
104759|Infectious_bronchitis_virus|Italy|chicken|1972	104759	Italy	1972
AZ23|Infectious_bronchitis_virus|Italy|chicken|1974	AZ23	Italy	1974
151012|Infectious_bronchitis_virus|Italy|chicken|1974	151012	Italy	1974
104759|Infectious_bronchitis_virus|Italy|chicken|1974	104759	Italy	1974
104759-3|Infectious_bronchitis_virus|Italy|chicken|1975	104759-3	Italy	1975
104759-2|Infectious_bronchitis_virus|Italy|chicken|1975	104759-2	Italy	1975
104759|Infectious_bronchitis_virus|Italy|chicken|1975	104759	Italy	1975
126192|Infectious_bronchitis_virus|Italy|chicken|1976	126192	Italy	1976
104759-26|Infectious_bronchitis_virus|Italy|chicken|1976	104759-26	Italy	1976
104759|Infectious_bronchitis_virus|Italy|chicken|1976	104759	Italy	1976
104759|Infectious_bronchitis_virus|Italy|chicken|1977	104759	Italy	1977
104759|Infectious_bronchitis_virus|Italy|chicken|1978	104759	Italy	1978
104759-3|Infectious_bronchitis_virus|Italy|chicken|1979	104759-3	Italy	1979
104759|Infectious_bronchitis_virus|Italy|chicken|1979	104759	Italy	1979
104759-2|Infectious_bronchitis_virus|Italy|chicken|1979	104759-2	Italy	1979
126192|Infectious_bronchitis_virus|Italy|chicken|1980	126192	Italy	1980
104759|Infectious_bronchitis_virus|Italy|chicken|1980	104759	Italy	1980
137848|Infectious_bronchitis_virus|Italy|chicken|1981	137848	Italy	1981
137848|Infectious_bronchitis_virus|Italy|chicken|1982	137848	Italy	1982
137848-3|Infectious_bronchitis_virus|Italy|chicken|1982	137848-3	Italy	1982
137848-4|Infectious_bronchitis_virus|Italy|chicken|1982	137848-4	Italy	1982
137848-5|Infectious_bronchitis_virus|Italy|chicken|1982	137848-5	Italy	1982
137848-2|Infectious_bronchitis_virus|Italy|chicken|1982	137848-2	Italy	1982
137848-5|Infectious_bronchitis_virus|Italy|chicken|1983	137848-5	Italy	1983
137848-9|Infectious_bronchitis_virus|Italy|chicken|1983	137848-9	Italy	1983
137848-4|Infectious_bronchitis_virus|Italy|chicken|1983	137848-4	Italy	1983
137848|Infectious_bronchitis_virus|Italy|chicken|1983	137848	Italy	1983
126192|Infectious_bronchitis_virus|Italy|chicken|1983	126192	Italy	1983
126192-2|Infectious_bronchitis_virus|Italy|chicken|1983	126192-2	Italy	1983
KU934149_1|Infectious_bronchitis_virus|Italy|NA|1983	KU934149_1	Italy	1983
3794|Infectious_bronchitis_virus|Italy|chicken|1983	3794	Italy	1983
137848-8|Infectious_bronchitis_virus|Italy|chicken|1983	137848-8	Italy	1983
137848-7|Infectious_bronchitis_virus|Italy|chicken|1983	137848-7	Italy	1983
137848-6|Infectious_bronchitis_virus|Italy|chicken|1983	137848-6	Italy	1983
137848-3|Infectious_bronchitis_virus|Italy|chicken|1983	137848-3	Italy	1983
137848-2|Infectious_bronchitis_virus|Italy|chicken|1983	137848-2	Italy	1983
126192-3|Infectious_bronchitis_virus|Italy|chicken|1983	126192-3	Italy	1983
126192-3|Infectious_bronchitis_virus|Italy|chicken|1984	126192-3	Italy	1984
126192-6|Infectious_bronchitis_virus|Italy|chicken|1984	126192-6	Italy	1984
126192-4|Infectious_bronchitis_virus|Italy|chicken|1984	126192-4	Italy	1984
126192|Infectious_bronchitis_virus|Italy|chicken|1984	126192	Italy	1984
137848|Infectious_bronchitis_virus|Italy|chicken|1984	137848	Italy	1984
126192-5|Infectious_bronchitis_virus|Italy|chicken|1984	126192-5	Italy	1984
137848-2|Infectious_bronchitis_virus|Italy|chicken|1984	137848-2	Italy	1984
126192-2|Infectious_bronchitis_virus|Italy|chicken|1984	126192-2	Italy	1984
126192-7|Infectious_bronchitis_virus|Italy|chicken|1984	126192-7	Italy	1984
126192|Infectious_bronchitis_virus|Italy|chicken|1985	126192	Italy	1985
126192-5|Infectious_bronchitis_virus|Italy|chicken|1985	126192-5	Italy	1985
126192-4|Infectious_bronchitis_virus|Italy|chicken|1985	126192-4	Italy	1985
126192-2|Infectious_bronchitis_virus|Italy|chicken|1985	126192-2	Italy	1985
126192-3|Infectious_bronchitis_virus|Italy|chicken|1985	126192-3	Italy	1985
KJ941019_1|Infectious_bronchitis_virus|Italy|NA|1986	KJ941019_1	Italy	1986
126192|Infectious_bronchitis_virus|Italy|chicken|1986	126192	Italy	1986
126192-2|Infectious_bronchitis_virus|Italy|chicken|1986	126192-2	Italy	1986
126192-7|Infectious_bronchitis_virus|Italy|chicken|1987	126192-7	Italy	1987
126192-6|Infectious_bronchitis_virus|Italy|chicken|1987	126192-6	Italy	1987
126192-2|Infectious_bronchitis_virus|Italy|chicken|1987	126192-2	Italy	1987
126192|Infectious_bronchitis_virus|Italy|chicken|1987	126192	Italy	1987
126192-5|Infectious_bronchitis_virus|Italy|chicken|1987	126192-5	Italy	1987
126192-4|Infectious_bronchitis_virus|Italy|chicken|1987	126192-4	Italy	1987
126192-3|Infectious_bronchitis_virus|Italy|chicken|1987	126192-3	Italy	1987
137848-3|Infectious_bronchitis_virus|Italy|chicken|1988	137848-3	Italy	1988
137848-2|Infectious_bronchitis_virus|Italy|chicken|1988	137848-2	Italy	1988
137848-4|Infectious_bronchitis_virus|Italy|chicken|1988	137848-4	Italy	1988
137848-5|Infectious_bronchitis_virus|Italy|chicken|1988	137848-5	Italy	1988
137848-6|Infectious_bronchitis_virus|Italy|chicken|1988	137848-6	Italy	1988
137848|Infectious_bronchitis_virus|Italy|chicken|1988	137848	Italy	1988
137848|Infectious_bronchitis_virus|Italy|chicken|1989	137848	Italy	1989
137848-2|Infectious_bronchitis_virus|Italy|chicken|1989	137848-2	Italy	1989
137848-5|Infectious_bronchitis_virus|Italy|chicken|1989	137848-5	Italy	1989
137848-3|Infectious_bronchitis_virus|Italy|chicken|1989	137848-3	Italy	1989
137848-4|Infectious_bronchitis_virus|Italy|chicken|1989	137848-4	Italy	1989
137848-6|Infectious_bronchitis_virus|Italy|chicken|1989	137848-6	Italy	1989
137848-7|Infectious_bronchitis_virus|Italy|chicken|1989	137848-7	Italy	1989
JQ901492_1|Infectious_bronchitis_virus|Italy|chicken|1994	JQ901492_1	Italy	1994
JX195177_1|Infectious_bronchitis_virus|China|chicken|1997	JX195177_1	China	1997
EF030996_1|Infectious_bronchitis_virus|China|NA|1997	EF030996_1	China	1997
DQ068701_1|Infectious_bronchitis_virus|China|chicken|1997	DQ068701_1	China	1997
KC577372_1|Infectious_bronchitis_virus|China|chicken|2001	KC577372_1	China	2001
JX195178_1|Infectious_bronchitis_virus|China|chicken|2001	JX195178_1	China	2001
DQ167130_1|Infectious_bronchitis_virus|China|NA|2001	DQ167130_1	China	2001
KC577370_1|Infectious_bronchitis_virus|China|chicken|2001	KC577370_1	China	2001
EU822340_1|Infectious_bronchitis_virus|Taiwan|NA|2002	EU822340_1	Taiwan	2002
AY606323_1|Infectious_bronchitis_virus|Taiwan|NA|2002	AY606323_1	Taiwan	2002
148206|Infectious_bronchitis_virus|Italy|chicken|2004	148206	Italy	2004
DQ402364_1|Infectious_bronchitis_virus|Taiwan|NA|2005	DQ402364_1	Taiwan	2005
EU822337.1|Infectious_bronchitis_virus|Taiwan|NA|2005	EU822337.1	Taiwan	2005
GQ258325_1|Infectious_bronchitis_virus|China|chicken|2008	GQ258325_1	China	2008
KC577405_1|Infectious_bronchitis_virus|China|chicken|2008	KC577405_1	China	2008
KY861930_1|Infectious_bronchitis_virus|Chile|chicken|2009	KY861930_1	Chile	2009
KY861929_1|Infectious_bronchitis_virus|Chile|chicken|2009	KY861929_1	Chile	2009
KY861931_1|Infectious_bronchitis_virus|Chile|chicken|2009	KY861931_1	Chile	2009
KM658245_1|Infectious_bronchitis_virus|Uruguay|chicken|2009	KM658245_1	Uruguay	2009
KM658249_1|Infectious_bronchitis_virus|Argentina|chicken|2009	KM658249_1	Argentina	2009
KM658248_1|Infectious_bronchitis_virus|Argentina|chicken|2009	KM658248_1	Argentina	2009
KM658251_1|Infectious_bronchitis_virus|Argentina|chicken|2009	KM658251_1	Argentina	2009
MF421319_1|Infectious_bronchitis_virus|Uruguay|chicken|2009	MF421319_1	Uruguay	2009
KM658252_1|Infectious_bronchitis_virus|Argentina|chicken|2009	KM658252_1	Argentina	2009
KM658246_1|Infectious_bronchitis_virus|Argentina|chicken|2009	KM658246_1	Argentina	2009
KM658250_1|Infectious_bronchitis_virus|Argentina|chicken|2009	KM658250_1	Argentina	2009
KM658247_1|Infectious_bronchitis_virus|Argentina|chicken|2009	KM658247_1	Argentina	2009
KC577410_1|Infectious_bronchitis_virus|China|chicken|2009	KC577410_1	China	2009
GU938413_1|Infectious_bronchitis_virus|China|chicken|2009	GU938413_1	China	2009
HM113491_1|Infectious_bronchitis_virus|China|chicken|2009	HM113491_1	China	2009
MF043938_1|Infectious_bronchitis_virus|Chile|chicken|2010	MF043938_1	Chile	2010
MF043934_1|Infectious_bronchitis_virus|Chile|chicken|2010	MF043934_1	Chile	2010
MF043935_1|Infectious_bronchitis_virus|Chile|chicken|2010	MF043935_1	Chile	2010
MF043932_1|Infectious_bronchitis_virus|Chile|chicken|2010	MF043932_1	Chile	2010
MF043933_1|Infectious_bronchitis_virus|Chile|chicken|2010	MF043933_1	Chile	2010
MF043936_1|Infectious_bronchitis_virus|Chile|chicken|2010	MF043936_1	Chile	2010
MF043937_1|Infectious_bronchitis_virus|Chile|chicken|2010	MF043937_1	Chile	2010
KM658253_1|Infectious_bronchitis_virus|Argentina|chicken|2010	KM658253_1	Argentina	2010
HM363027_1|Infectious_bronchitis_virus|China|chicken|2010	HM363027_1	China	2010
KU238177_1|Infectious_bronchitis_virus|Egypt|NA|2010	KU238177_1	Egypt	2010
324050|Infectious_bronchitis_virus|Italy|chicken|2010	324050	Italy	2010
317023|Infectious_bronchitis_virus|Italy|chicken|2010	317023	Italy	2010
282738|Infectious_bronchitis_virus|Italy|chicken|2010	282738	Italy	2010
270404|Infectious_bronchitis_virus|Italy|chicken|2010	270404	Italy	2010
235006|Infectious_bronchitis_virus|Italy|chicken|2011	235006	Italy	2011
208572|Infectious_bronchitis_virus|Italy|chicken|2011	208572	Italy	2011
291169|Infectious_bronchitis_virus|Italy|chicken|2011	291169	Italy	2011
314586|Infectious_bronchitis_virus|Italy|chicken|2011	314586	Italy	2011
251160|Infectious_bronchitis_virus|Italy|chicken|2011	251160	Italy	2011
KM658254_1|Infectious_bronchitis_virus|Argentina|chicken|2011	KM658254_1	Argentina	2011
243445|Infectious_bronchitis_virus|Italy|chicken|2011	243445	Italy	2011
KM658256_1|Infectious_bronchitis_virus|Argentina|chicken|2011	KM658256_1	Argentina	2011
KM658255_1|Infectious_bronchitis_virus|Argentina|chicken|2011	KM658255_1	Argentina	2011
JQ739262_1|Infectious_bronchitis_virus|China|chicken|2011	JQ739262_1	China	2011
JQ290229_1|Infectious_bronchitis_virus|Italy|chicken|2011	JQ290229_1	Italy	2011
211634|Infectious_bronchitis_virus|Italy|chicken|2011	211634	Italy	2011
120830|Infectious_bronchitis_virus|Italy|chicken|2011	120830	Italy	2011
295234|Infectious_bronchitis_virus|Italy|chicken|2011	295234	Italy	2011
302094|Infectious_bronchitis_virus|Italy|chicken|2011	302094	Italy	2011
92616|Infectious_bronchitis_virus|Italy|chicken|2011	92616	Italy	2011
270790|Infectious_bronchitis_virus|Italy|chicken|2011	270790	Italy	2011
258359|Infectious_bronchitis_virus|Italy|chicken|2011	258359	Italy	2011
255491|Infectious_bronchitis_virus|Italy|chicken|2011	255491	Italy	2011
255488|Infectious_bronchitis_virus|Italy|chicken|2011	255488	Italy	2011
245781|Infectious_bronchitis_virus|Italy|chicken|2011	245781	Italy	2011
236475|Infectious_bronchitis_virus|Italy|chicken|2011	236475	Italy	2011
215244|Infectious_bronchitis_virus|Italy|chicken|2011	215244	Italy	2011
208574|Infectious_bronchitis_virus|Italy|chicken|2011	208574	Italy	2011
207271|Infectious_bronchitis_virus|Italy|chicken|2011	207271	Italy	2011
202620|Infectious_bronchitis_virus|Italy|chicken|2011	202620	Italy	2011
123752|Infectious_bronchitis_virus|Italy|chicken|2011	123752	Italy	2011
123494|Infectious_bronchitis_virus|Italy|chicken|2011	123494	Italy	2011
122611|Infectious_bronchitis_virus|Italy|chicken|2011	122611	Italy	2011
322199|Infectious_bronchitis_virus|Italy|chicken|2011	322199	Italy	2011
318533|Infectious_bronchitis_virus|Italy|chicken|2011	318533	Italy	2011
296152|Infectious_bronchitis_virus|Italy|chicken|2011	296152	Italy	2011
280737-5|Infectious_bronchitis_virus|Italy|chicken|2011	280737-5	Italy	2011
280737-4|Infectious_bronchitis_virus|Italy|chicken|2011	280737-4	Italy	2011
280737-3|Infectious_bronchitis_virus|Italy|chicken|2011	280737-3	Italy	2011
280737-2|Infectious_bronchitis_virus|Italy|chicken|2011	280737-2	Italy	2011
280737|Infectious_bronchitis_virus|Italy|chicken|2011	280737	Italy	2011
95865|Infectious_bronchitis_virus|Italy|chicken|2011	95865	Italy	2011
74342|Infectious_bronchitis_virus|Italy|chicken|2011	74342	Italy	2011
327033|Infectious_bronchitis_virus|Italy|chicken|2011	327033	Italy	2011
327042|Infectious_bronchitis_virus|Italy|chicken|2011	327042	Italy	2011
326673|Infectious_bronchitis_virus|Italy|chicken|2011	326673	Italy	2011
132881|Infectious_bronchitis_virus|Italy|chicken|2011	132881	Italy	2011
266944|Infectious_bronchitis_virus|Italy|chicken|2011	266944	Italy	2011
178756|Infectious_bronchitis_virus|Italy|chicken|2012	178756	Italy	2012
95872|Infectious_bronchitis_virus|Italy|chicken|2012	95872	Italy	2012
81423-2|Infectious_bronchitis_virus|Italy|chicken|2012	81423-2	Italy	2012
81413|Infectious_bronchitis_virus|Italy|chicken|2012	81413	Italy	2012
199879|Infectious_bronchitis_virus|Italy|chicken|2012	199879	Italy	2012
350534|Infectious_bronchitis_virus|Italy|chicken|2012	350534	Italy	2012
37982|Infectious_bronchitis_virus|Italy|chicken|2012	37982	Italy	2012
182373|Infectious_bronchitis_virus|Italy|chicken|2012	182373	Italy	2012
KP729419_1|Infectious_bronchitis_virus|Egypt|chicken|2012	KP729419_1	Egypt	2012
296977|Infectious_bronchitis_virus|Italy|chicken|2012	296977	Italy	2012
156488|Infectious_bronchitis_virus|Italy|chicken|2012	156488	Italy	2012
156813-2|Infectious_bronchitis_virus|Italy|chicken|2012	156813-2	Italy	2012
156486|Infectious_bronchitis_virus|Italy|chicken|2012	156486	Italy	2012
156483|Infectious_bronchitis_virus|Italy|chicken|2012	156483	Italy	2012
141754|Infectious_bronchitis_virus|Italy|chicken|2012	141754	Italy	2012
119599|Infectious_bronchitis_virus|Italy|chicken|2012	119599	Italy	2012
113026|Infectious_bronchitis_virus|Italy|chicken|2012	113026	Italy	2012
47183|Infectious_bronchitis_virus|Italy|chicken|2012	47183	Italy	2012
346868|Infectious_bronchitis_virus|Italy|chicken|2012	346868	Italy	2012
70167|Infectious_bronchitis_virus|Italy|chicken|2012	70167	Italy	2012
172671|Infectious_bronchitis_virus|Italy|chicken|2012	172671	Italy	2012
178750|Infectious_bronchitis_virus|Italy|chicken|2012	178750	Italy	2012
195900|Infectious_bronchitis_virus|Italy|chicken|2012	195900	Italy	2012
302328-4|Infectious_bronchitis_virus|Italy|chicken|2012	302328-4	Italy	2012
309114|Infectious_bronchitis_virus|Italy|chicken|2012	309114	Italy	2012
309114-2|Infectious_bronchitis_virus|Italy|chicken|2012	309114-2	Italy	2012
328953|Infectious_bronchitis_virus|Italy|chicken|2012	328953	Italy	2012
337459|Infectious_bronchitis_virus|Italy|chicken|2012	337459	Italy	2012
295340|Infectious_bronchitis_virus|Italy|chicken|2012	295340	Italy	2012
304911|Infectious_bronchitis_virus|Italy|chicken|2012	304911	Italy	2012
305394|Infectious_bronchitis_virus|Italy|chicken|2012	305394	Italy	2012
124025|Infectious_bronchitis_virus|Italy|chicken|2012	124025	Italy	2012
346862|Infectious_bronchitis_virus|Italy|chicken|2012	346862	Italy	2012
KT203931_1|Infectious_bronchitis_virus|Peru|chicken|2013	KT203931_1	Peru	2013
KT184660_1|Infectious_bronchitis_virus|Peru|chicken|2013	KT184660_1	Peru	2013
263454|Infectious_bronchitis_virus|Italy|chicken|2013	263454	Italy	2013
96451|Infectious_bronchitis_virus|Italy|chicken|2013	96451	Italy	2013
41276|Infectious_bronchitis_virus|Italy|chicken|2013	41276	Italy	2013
45464|Infectious_bronchitis_virus|Italy|chicken|2013	45464	Italy	2013
196580|Infectious_bronchitis_virus|Italy|chicken|2013	196580	Italy	2013
32997|Infectious_bronchitis_virus|Italy|chicken|2013	32997	Italy	2013
91454|Infectious_bronchitis_virus|Italy|chicken|2013	91454	Italy	2013
41407|Infectious_bronchitis_virus|Italy|chicken|2013	41407	Italy	2013
41325|Infectious_bronchitis_virus|Italy|chicken|2013	41325	Italy	2013
KP780179_1|Infectious_bronchitis_virus|Italy|chicken|2013	KP780179_1	Italy	2013
262558|Infectious_bronchitis_virus|Italy|chicken|2013	262558	Italy	2013
16968|Infectious_bronchitis_virus|Italy|chicken|2013	16968	Italy	2013
5130|Infectious_bronchitis_virus|Italy|chicken|2013	5130	Italy	2013
5883|Infectious_bronchitis_virus|Italy|chicken|2013	5883	Italy	2013
28461|Infectious_bronchitis_virus|Italy|chicken|2013	28461	Italy	2013
32845|Infectious_bronchitis_virus|Italy|chicken|2013	32845	Italy	2013
38952|Infectious_bronchitis_virus|Italy|chicken|2013	38952	Italy	2013
39247|Infectious_bronchitis_virus|Italy|chicken|2013	39247	Italy	2013
64767|Infectious_bronchitis_virus|Italy|chicken|2013	64767	Italy	2013
65388|Infectious_bronchitis_virus|Italy|chicken|2013	65388	Italy	2013
68646|Infectious_bronchitis_virus|Italy|chicken|2013	68646	Italy	2013
103561|Infectious_bronchitis_virus|Italy|chicken|2013	103561	Italy	2013
103615|Infectious_bronchitis_virus|Italy|chicken|2013	103615	Italy	2013
114451|Infectious_bronchitis_virus|Italy|chicken|2013	114451	Italy	2013
123838|Infectious_bronchitis_virus|Italy|chicken|2013	123838	Italy	2013
123851|Infectious_bronchitis_virus|Italy|chicken|2013	123851	Italy	2013
153384|Infectious_bronchitis_virus|Italy|chicken|2013	153384	Italy	2013
171025|Infectious_bronchitis_virus|Italy|chicken|2013	171025	Italy	2013
171483|Infectious_bronchitis_virus|Italy|chicken|2013	171483	Italy	2013
177941|Infectious_bronchitis_virus|Italy|chicken|2013	177941	Italy	2013
177941-2|Infectious_bronchitis_virus|Italy|chicken|2013	177941-2	Italy	2013
182161|Infectious_bronchitis_virus|Italy|chicken|2013	182161	Italy	2013
184995|Infectious_bronchitis_virus|Italy|chicken|2013	184995	Italy	2013
191608|Infectious_bronchitis_virus|Italy|chicken|2013	191608	Italy	2013
191647|Infectious_bronchitis_virus|Italy|chicken|2013	191647	Italy	2013
245369|Infectious_bronchitis_virus|Italy|chicken|2013	245369	Italy	2013
249133|Infectious_bronchitis_virus|Italy|chicken|2013	249133	Italy	2013
280088|Infectious_bronchitis_virus|Italy|chicken|2013	280088	Italy	2013
292502|Infectious_bronchitis_virus|Italy|chicken|2013	292502	Italy	2013
305119|Infectious_bronchitis_virus|Italy|chicken|2013	305119	Italy	2013
42853|Infectious_bronchitis_virus|Italy|chicken|2013	42853	Italy	2013
53319|Infectious_bronchitis_virus|Italy|chicken|2013	53319	Italy	2013
277828|Infectious_bronchitis_virus|Italy|chicken|2013	277828	Italy	2013
277840|Infectious_bronchitis_virus|Italy|chicken|2013	277840	Italy	2013
17028|Infectious_bronchitis_virus|Italy|chicken|2013	17028	Italy	2013
272595|Infectious_bronchitis_virus|Italy|chicken|2014	272595	Italy	2014
36122|Infectious_bronchitis_virus|Italy|chicken|2014	36122	Italy	2014
KU364607_1|Infectious_bronchitis_virus|China|chicken|2014	KU364607_1	China	2014
79982|Infectious_bronchitis_virus|Italy|chicken|2014	79982	Italy	2014
30149|Infectious_bronchitis_virus|Italy|chicken|2014	30149	Italy	2014
229799|Infectious_bronchitis_virus|Italy|chicken|2014	229799	Italy	2014
36998|Infectious_bronchitis_virus|Italy|chicken|2014	36998	Italy	2014
KY861928_1|Infectious_bronchitis_virus|Chile|chicken|2015	KY861928_1	Chile	2015
5106|Infectious_bronchitis_virus|Italy|chicken|2015	5106	Italy	2015
29650|Infectious_bronchitis_virus|Italy|chicken|2015	29650	Italy	2015
134107|Infectious_bronchitis_virus|Italy|chicken|2015	134107	Italy	2015
134081|Infectious_bronchitis_virus|Italy|chicken|2015	134081	Italy	2015
47747|Infectious_bronchitis_virus|Italy|chicken|2015	47747	Italy	2015
95648|Infectious_bronchitis_virus|Italy|chicken|2015	95648	Italy	2015
56922|Infectious_bronchitis_virus|Italy|chicken|2015	56922	Italy	2015
56879-2|Infectious_bronchitis_virus|Italy|chicken|2015	56879-2	Italy	2015
56879|Infectious_bronchitis_virus|Italy|chicken|2015	56879	Italy	2015
133548|Infectious_bronchitis_virus|Italy|chicken|2015	133548	Italy	2015
133535|Infectious_bronchitis_virus|Italy|chicken|2015	133535	Italy	2015
113213|Infectious_bronchitis_virus|Italy|chicken|2015	113213	Italy	2015
113132|Infectious_bronchitis_virus|Italy|chicken|2015	113132	Italy	2015
113118|Infectious_bronchitis_virus|Italy|chicken|2015	113118	Italy	2015
112887|Infectious_bronchitis_virus|Italy|chicken|2015	112887	Italy	2015
130538|Infectious_bronchitis_virus|Italy|chicken|2015	130538	Italy	2015
126737|Infectious_bronchitis_virus|Italy|chicken|2015	126737	Italy	2015
125650|Infectious_bronchitis_virus|Italy|chicken|2015	125650	Italy	2015
110563|Infectious_bronchitis_virus|Italy|chicken|2015	110563	Italy	2015
45750|Infectious_bronchitis_virus|Italy|chicken|2015	45750	Italy	2015
40543|Infectious_bronchitis_virus|Italy|chicken|2015	40543	Italy	2015
38907|Infectious_bronchitis_virus|Italy|chicken|2015	38907	Italy	2015
90433|Infectious_bronchitis_virus|Italy|chicken|2015	90433	Italy	2015
42115-2|Infectious_bronchitis_virus|Italy|chicken|2015	42115-2	Italy	2015
42115|Infectious_bronchitis_virus|Italy|chicken|2015	42115	Italy	2015
131112|Infectious_bronchitis_virus|Italy|chicken|2015	131112	Italy	2015
311624|Infectious_bronchitis_virus|Italy|chicken|2016	311624	Italy	2016
45602|Infectious_bronchitis_virus|Italy|chicken|2016	45602	Italy	2016
87842|Infectious_bronchitis_virus|Italy|chicken|2016	87842	Italy	2016
11619|Infectious_bronchitis_virus|Italy|chicken|2016	11619	Italy	2016
71096-3|Infectious_bronchitis_virus|Italy|chicken|2016	71096-3	Italy	2016
71096-4|Infectious_bronchitis_virus|Italy|chicken|2016	71096-4	Italy	2016
76917|Infectious_bronchitis_virus|Italy|chicken|2017	76917	Italy	2017
64687|Infectious_bronchitis_virus|Italy|chicken|2017	64687	Italy	2017
101900|Infectious_bronchitis_virus|Italy|chicken|2017	101900	Italy	2017
277888|Infectious_bronchitis_virus|Italy|chicken|2017	277888	Italy	2017
AF286303_1|Infectious_bronchitis_virus|China|NA|1996-1998	AF286303_1	China	1996-1998
AF227438|Infectious_bronchitis_virus|China|1996-1998|GI-16	AF227438	China	GI-16
AY606323|Infectious_bronchitis_virus|Taiwan|2002|GI-16	AY606323	Taiwan	GI-16
GU938413|Infectious_bronchitis_virus|China|2009|GI-16	GU938413	China	GI-16
AF286302|Infectious_bronchitis_virus|China|1996-1998|GI-16	AF286302	China	GI-16
